# Supplementary material for: On dueling multi-act arithmetic: exploring the dynamics of goal-driven competition on engagement and cognition
Source: Exp Brain Res. 2025 Oct 21;243(11):229. doi: 10.1007/s00221-025-07175-9 (PMC13018036; doi:10.1007/s00221-025-07175-9)
Supplement: Supplementary file 1 — Supplementary file1 (CSV 16 KB) [file 221_2025_7175_MOESM1_ESM.csv]

vpnr	group	gender	age	RT_11	RT_12	RT_21	RT_22	EP_11	EP_12	EP_21	EP_22	CO_11	CO_12	CO_21	CO_22	CV_11	CV_12	CV_21	CV_22	TE_1	TE_2	TE_3	TE_4	DI_1	DI_2	DI_3	DI_4	WO_1	WO_2	WO_3	WO_4	RT_d1	EP_d1	RT_d2	EP_d2
1001	1	2	24	1062	1551	1066	1592	0	0	0	0	0	0	0	0	13,63	13,73	17,28	14,98	20	20	19	20	8	8	6	8	14	16	16	15	-4	0	-41	0
1002	1	1	19	1017	2131	931	1915	0	0	0	1	0	7	0	5	11,33	5,95	10,37	10,8	16	28	18	24	14	10	9	6	18	20	17	19	86	0	216	-1
1003	1	1	26	1351	1876	1012	1506	0	3	0	7	0	0	0	3	12,02	18,01	10,18	17,87	20	26	24	28	9	10	7	7	16	16	16	16	339	0	370	-4
1004	1	1	20	1735	2628	1554	2112	0	2	0	7	0	1	0	1	9,5	4,98	7,05	11	22	20	21	24	16	14	19	15	22	26	18	24	181	0	516	-5
1005	1	1	24	1366	2094	1159	1846	0	0	0	1	2	2	3	3	20,01	19,12	13,26	13,18	24	26	25	22	9	15	8	10	16	22	21	19	207	0	248	-1
1006	1	1	20	1526	2505	1485	2043	0	5	2	3	0	2	0	1	14,53	14,83	8,16	10,92	18	28	22	28	11	13	12	11	17	20	18	19	41	-2	462	2
1007	1	1	21	1289	2030	1101	1939	2	17	1	8	0	0	0	2	11,31	11,52	13,01	6,55	27	29	26	13	8	10	13	11	13	22	15	19	188	1	91	9
1008	1	1	30	2089	4109	1756	3357	1	0	0	1	0	1	0	1	21,64	15,6	5,3	15,81	16	21	19	21	16	11	13	14	14	17	16	18	333	1	752	-1
1009	1	1	18	1266	1254	1493	1627	0	3	0	0	0	0	0	0	13,91	11,64	4,69	10,27	23	27	20	22	14	8	16	11	19	21	20	20	-227	0	-373	3
1010	1	1	22	1875	2509	1937	2381	0	0	0	2	2	0	0	1	13,74	14,26	14,01	11,15	17	24	23	20	14	7	11	6	18	17	21	16	-62	0	128	-2
1011	1	1	26	1389	1823	1157	1394	0	5	0	7	0	3	0	6	17,2	16,86	16,95	15,6	20	25	21	23	12	12	11	12	11	21	14	13	232	0	429	-2
1012	1	1	20	1878	2651	1607	1907	3	9	0	6	0	0	0	0	14,72	18,97	14,91	7,63	19	18	24	19	16	22	12	19	20	20	18	15	271	3	744	3
1013	1	1	23	1459	2202	1447	2033	1	1	1	0	0	1	0	0	11,78	14	16,81	13,05	22	25	23	26	13	19	16	19	15	21	18	20	12	0	169	1
1014	1	1	27	1261	1806	1198	1424	1	3	0	6	0	0	0	0	27,75	12,78	21,23	9,88	21	27	20	24	7	7	12	9	15	16	17	16	63	1	382	-3
1015	1	1	23	1373	1979	1380	1786	0	5	1	2	0	0	1	1	12,81	11,27	11,67	14,69	22	29	26	26	13	11	13	10	8	21	17	19	-7	-1	193	3
1016	1	1	23	1160	1638	1039	1474	0	5	1	4	0	1	0	0	15,27	21,07	17,28	15,64	28	32	30	30	4	2	3	2	17	19	16	18	121	-1	164	1
1017	1	1	20	1165	2005	1095	1872	0	2	3	2	0	0	0	0	11,21	20,23	9,23	6,84	27	28	29	30	10	12	10	3	15	16	14	13	70	-3	133	0
1018	1	2	22	1169	1466	1094	1696	0	3	0	1	0	1	0	2	22,06	8,35	7,03	15,5	23	27	28	28	9	7	7	7	17	14	16	16	75	0	-230	2
1019	1	1	19	1555	2820	1346	2331	0	2	0	2	0	3	1	0	10,59	18,57	11,65	15,69	26	28	27	24	7	6	5	6	22	22	18	17	209	0	489	0
1020	1	1	22	1389	3207	1163	1907	1	0	0	1	0	7	1	8	16,13	25,72	16,32	7,66	28	30	30	28	5	10	8	11	19	18	17	17	226	1	1300	-1
1021	1	2	25	1183	1364	1062	1148	0	0	0	0	0	1	0	0	7,88	18,83	13,05	7,61	25	29	27	29	4	5	5	5	13	17	16	16	121	0	216	0
1022	1	2	23	1267	1586	994	1242	0	3	0	0	0	1	0	0	10,96	12,61	10,53	9,76	20	27	22	28	10	7	10	10	16	19	16	17	273	0	344	3
1023	1	1	33	1510	2061	1357	1951	2	3	2	0	0	1	0	3	13,78	15,76	11,95	15,34	27	31	31	32	6	9	7	5	19	16	16	16	153	0	110	3
1024	1	1	28	1991	3538	1734	2752	0	0	0	0	1	2	0	0	13,69	15,13	12,96	13,67	22	19	19	24	16	7	12	13	12	21	25	19	257	0	786	0
1025	1	1	25	1778	3090	1511	2396	0	7	0	1	0	1	0	0	10,35	10,35	7,68	9,54	11	19	14	14	13	12	11	12	19	14	15	17	267	0	694	6
1026	1	1	27	1294	1920	1046	1456	0	0	0	1	1	1	0	0	9,59	12,42	11,82	10,79	23	32	30	31	8	9	6	13	9	20	15	15	248	0	464	-1
1027	1	2	23	1325	1854	1135	1807	0	2	0	6	0	1	0	3	9,22	15,66	5,51	24,85	23	26	26	29	4	5	4	4	20	17	16	17	190	0	47	-4
1028	1	2	19	1522	1967	1374	1819	0	0	0	0	1	0	0	0	16,23	13,81	9,23	12,81	19	25	19	23	8	7	9	9	17	18	16	17	148	0	148	0
1029	1	2	23	1154	1267	992	1058	0	1	0	0	0	0	1	1	10,02	13,1	10,17	9,93	26	30	27	28	8	13	12	15	16	23	17	22	162	0	209	1
1030	1	1	29	1395	2384	1391	2491	0	0	0	1	0	0	0	2	15,06	12,07	16,42	18,64	26	26	28	29	10	11	11	13	21	19	16	18	4	0	-107	-1
1031	1	1	27	1143	1281	990	1128	0	0	0	0	0	0	0	3	11,5	8,68	7,69	15,31	19	23	28	20	10	4	5	4	11	12	11	19	153	0	153	0
1032	1	1	23	1108	2145	1036	1518	0	0	0	1	0	4	2	4	11,68	14,28	8,79	17,32	23	28	26	29	12	12	14	10	24	16	18	16	72	0	627	-1
1033	1	1	23	1095	1702	976	1528	1	0	0	0	0	0	0	0	16,1	18,28	13,67	17,21	26	32	30	29	6	5	7	6	14	17	16	17	119	1	174	0
1034	1	1	26	2275	2730	1747	2345	1	1	0	1	1	1	0	0	16,23	11,33	14,35	13,54	21	14	7	10	15	26	23	27	14	21	23	25	528	1	385	0
1035	1	1	25	1493	2634	1304	2144	0	2	0	3	0	0	0	2	12,69	19,31	9,44	19,44	24	24	24	24	10	10	9	8	17	17	19	17	189	0	490	-1
1036	1	2	30	1672	3050	1573	2726	0	0	0	0	0	0	0	1	7,39	10,06	12,54	11,24	27	31	28	29	7	6	11	5	20	21	18	16	99	0	324	0
1037	1	1	20	2156	3320	1497	2266	0	3	0	0	0	0	0	0	10,77	15,16	9,65	10,43	27	28	27	29	14	16	14	12	10	17	23	17	659	0	1054	3
1038	1	1	24	1685	2319	1407	2027	1	16	0	16	3	3	0	3	13,75	25,01	8,23	22	12	21	22	21	17	14	16	17	14	23	20	18	278	1	292	0
1039	1	1	26	1310	1766	1096	1382	1	3	2	0	0	2	0	4	17,34	20,63	17,9	16,77	24	28	26	30	11	12	13	12	12	25	14	21	214	-1	384	3
1040	1	2	35	1602	2495	1332	1729	0	1	0	1	0	0	0	0	12,36	15,53	8,74	14,67	26	32	30	31	14	5	9	7	18	22	16	16	270	0	766	0
1041	1	1	21	1682	2207	1438	1655	0	3	0	0	1	4	0	2	11,78	18,04	14,43	14,23	24	28	28	24	7	12	8	3	16	22	23	17	244	0	552	3
1042	1	2	31	1478	3318	1419	2649	0	0	0	0	1	2	0	0	9,21	31,41	9,72	20,52	27	26	26	28	8	16	10	10	20	21	19	18	59	0	669	0
1043	1	1	19	1674	2314	1586	2045	0	6	1	1	0	0	0	0	7,72	18,04	15,59	16,33	21	24	22	22	7	12	11	13	18	21	17	20	88	-1	269	5
1044	1	1	21	1376	1514	1064	1319	0	1	0	3	0	0	0	6	13,92	20,12	14,89	19,94	22	32	25	24	12	4	4	7	15	16	16	16	312	0	195	-2
1045	1	1	25	1903	2268	1268	1596	0	3	1	2	0	0	0	1	8,98	15,5	14,9	19,45	14	29	18	25	15	6	9	9	12	17	17	15	635	-1	672	1
1046	1	1	27	2196	3297	1833	3195	0	1	0	0	2	0	0	0	14,67	15,36	15,81	14,65	17	25	23	26	12	9	11	9	14	19	18	16	363	0	102	1
1047	1	2	23	1423	1592	1246	1411	0	0	0	0	0	0	0	1	16,86	18,66	14,14	17,3	27	29	29	32	20	7	10	6	22	21	21	15	177	0	181	0
1048	1	1	27	1317	2162	1147	1882	0	10	1	12	2	2	2	2	11,33	19,19	12,83	20,8	20	24	21	28	12	22	17	15	20	23	20	19	170	-1	280	-2
1049	1	1	19	1332	1742	1182	1530	1	1	0	1	0	0	0	1	10,29	14,07	13,75	16,03	18	26	17	22	11	8	9	10	17	19	13	17	150	1	212	0
1050	1	1	19	1429	3592	1155	2845	0	2	0	4	1	1	0	3	20,19	17,44	12,21	9,51	27	30	26	25	7	13	11	6	19	20	19	18	274	0	747	-2
1051	1	1	23	1884	2835	1556	2419	0	0	0	0	1	1	1	1	13,51	13,72	14,31	6,65	22	24	22	25	7	8	8	6	10	18	13	16	328	0	416	0
1052	1	1	26	1867	2609	1453	2464	0	0	0	0	0	0	1	0	11,55	14,09	12,23	14,64	24	28	26	24	12	9	11	12	17	18	19	21	414	0	145	0
1053	1	2	19	1778	2201	1285	2073	0	0	0	4	0	1	0	1	14,8	14,97	18,47	27,07	21	21	23	24	14	17	16	16	21	25	23	18	493	0	128	-4
1054	1	1	19	2182	3591	1867	2830	0	2	1	0	1	1	1	4	12,02	14,11	12,18	16,66	19	29	21	30	7	7	10	5	16	18	17	17	315	-1	761	2
1055	1	1	20	2345	2942	1727	3449	0	0	1	0	1	0	0	1	16,88	32,14	7,98	16,54	26	15	2	25	9	11	18	8	19	18	12	17	618	-1	-507	0
1056	1	1	19	1607	2321	1310	2500	0	1	0	2	0	0	0	0	15,57	15,08	11,29	43,44	28	31	24	25	7	3	4	6	15	26	17	20	297	0	-179	-1
1057	1	1	19	1453	2212	1171	1672	1	5	0	0	1	1	1	0	8,09	8,95	21,36	9,45	22	32	32	32	15	3	4	4	18	16	16	16	282	1	540	5
1058	1	1	21	1278	1784	1000	1320	1	4	0	1	1	1	1	3	17,63	13,55	24,31	13,31	21	32	28	32	9	7	10	3	13	18	17	19	278	1	464	3
1059	1	1	19	1291	1902	1222	1775	0	0	0	0	0	0	0	0	12,42	9,48	18,11	13	23	26	26	19	7	8	7	6	11	16	16	16	69	0	127	0
1060	1	1	25	982	1406	909	1450	0	1	3	0	0	0	0	2	22,35	12,76	25,19	18,56	26	32	30	30	10	4	6	6	18	22	18	22	73	-3	-44	1
1001	2	1	20	1493,1	2570,5	864,3	1699,8	0	0	0	1	0	0	0	0	9,34576856199345	16,8380897507237	15,825955148856	17,2840041586608	23	31	30	32	8	2	18	13	14	18	22	22	628,8	0	870,7	-1
1002	2	1	19	1369,7	2094	1018,6	1690	0	3	0	4	0	0	0	0	10,0530162154607	24,4664455252859	13,352637635484	12,5579857477881	27	23	26	29	13	19	17	11	16	23	23	21	351,1	0	404	-1
1003	2	1	20	1352,6	2098,8	906,6	1655,9	0	0	1	0	0	0	0	0	15,2512945274946	13,2363258838611	8,6493640628288	12,8900633187354													446	-1	442,9	0
1004	2	1	20	1454,1	2090,9	964,2	1235,2	0	0	0	2	0	0	0	0	8,90994204357352	25,3636474275907	9,59265734187491	13,0443404303192	11	24	19	25	14	12	19	15	12	23	20	19	489,9	0	855,7	-2
1005	2	1	19	1429,3	2508,7	1030	1538,3	0	0	0	5	0	2	0	2	12,3090835521491	13,9217307739225	5,38813084485888	9,74365604137815	16	28	25	31	10	7	8	6	17	16	16	16	399,3	0	970,4	-5
1006	2	1	20	1543,9	2774,2	1121,8	1623,3	0	0	0	0	0	2	0	2	13,7037117656863	16,7465201726181	6,0066402484579	7,69694305165269	23	24	25	24	7	9	22	18	21	24	24	24	422,1	0	1150,9	0
1007	2	1	21	1449,1	2131,5	1151,1	1635,4	0	0	0	0	0	3	0	3	6,31429126051349	14,3445880634925	9,97649666848317	10,6522112902912	22	32	31	32	7	8	12	8	16	19	18	17	298	0	496,100000000001	0
1008	2	1	21	1667	4377,1	1392,9	2912,5	0	7	0	20	1	5	1	5	17,3242470595506	16,572522893439	8,85963023385973	15,3799665731129	15	12	13	12	14	13	14	15	11	11	11	11	274,1	0	1464,6	-13
1009	2	1	19	1355,8	1384,6	1050,9	1131,6	2	0	0	1	1	0	1	0	13,5995229566248	14,9078773492006	12,3019606021097	11,0178101478263	23	25	21	21	14	14	18	14	19	16	18	15	304,9	2	253	-1
1010	2	1	19	1728,7	2737,4	1217,7	1665,5	3	0	2	18	2	8	2	8	14,9705282599018	11,466991871065	13,3397715841589	13,6051478996038	19	24	23	22	16	24	24	25	20	23	24	26	511	1	1071,9	-18
1011	2	1	20	1756,6	3414,4	1143,1	2069,6	0	5	2	3	1	1	1	1	19,842022974897	16,7742855511674	12,0935082502258	16,3938235292644	11	12	10	14	12	19	20	22	19	24	22	22	613,5	-2	1344,8	2
1012	2	1	19	1495,7	2594,2	1042,2	1724,6	0	3	0	0	2	2	2	2	10,9001197694841	8,85918423969612	14,6117075110143	15,8210162429107	15	26	23	27	15	15	19	16	17	20	23	24	453,5	0	869,6	3
1013	2	1	20	1968,9	2129,9	1161,1	1412,4	0	0	0	2	1	1	1	1	20,523002644955	8,11650294344561	9,11314056921563	12,0460660068671	21	18	19	21	10	12	18	17	19	20	24	24	807,8	0	717,5	-2
1014	2	1	18	1625,1	1962,5	1092,7	1361,5	0	0	0	1	0	0	0	0	15,5838836762225	11,8588927176506	14,3015741269243	15,3109434987755	23	30	31	32	9	15	15	12	17	19	22	21	532,4	0	601	-1
1015	2	1	18	1505,9	2215,5	1050,5	1856,8	0	7	0	4	0	2	0	2	10,5989480265986	11,9699937313541	11,7395191116969	6,99769200789163	21	23	23	23	11	16	21	20	18	21	24	21	455,4	0	358,7	3
1016	2	1	18	1552,7	1806,5	1065,8	1237,2	0	3	0	0	0	1	0	1	12,5335523492943	12,3665158659785	12,9971668805537	9,25278224323267	26	29	30	30	11	7	11	7	16	16	16	16	486,9	0	569,3	3
1017	2	1	18	1249,6	1841	983,2	1473,1	0	7	0	11	1	5	1	5	18,1454211331431	26,5495839719412	12,0010335449698	22,2286493590524	22			2	5			16	5			18	266,4	0	367,9	-4
1018	2	2		1966,3	2203,6	1469,6	1746,9	1,25	0	1	0	1	0	1	0	10,9092593693539	14,5924136587791	14,4091081931873	15,5104473507363	13	8	9	26	11	11	15	7	21	16	19	19	496,7	,25	456,7	0
1019	2	1	20	1463	1955,7	1020,4	1492	1	0	0	0	0	0	0	0	12,919122392896	25,098676753152	8,21743050762451	10,1675600762601	16	22	18	17	10	6	11	17	16	17	18	26	442,6	1	463,7	0
1020	2	1	19	1772,9	2533,3	1125,6	1675,9	4	1	3	1	1	2	1	2	12,1984907054949	16,9637253548964	13,9747938000771	16,5133933972375	14	26	17	23	11	17	19	14	15	23	21	22	647,3	1	857,4	0
1021	2	1	19	1986,7	3898,1	1448,4	3040,5	1	3	1	0	0	2	0	2	8,89680578941866	28,0361792848378	7,92655660930491	10,884112140147	19	24	22	27	6	12	13	7	20	22	22	18	538,3	0	857,599999999999	3
1022	2	1	21	1624,4	2529,7	1149,7	1990,9	0	0	0	1	2	0	2	0	14,9948989248572	16,0008597955029	5,83777475565815	11,8338518072712	17	31	25	25	11	7	16	9	13	18	21	21	474,7	0	538,799999999999	-1
1023	2	1	19	1986,4	3066,3	1373,8	2081	2	0	6	2	1	5	1	5	8,0198486635562	12,8295372315066	8,85124678646211	12,253944023179	17	25	21	32	6	11	11	11	14	20	16	17	612,6	-4	985,299999999999	-2
1024	2	1	19	2060,8	3544,8	1345,1	2488,5	1	1	1	6	1	1	1	1	19,6838394085393	13,6390342063932	9,67978518687774	18,2101600158551	27	31	30	32	10	7	13	5	13	21	17	22	715,7	0	1056,3	-5
1025	2	1	19	1397,7	1912,1	1118,6	1207,9	0	4	0	11	0	2	0	2	15,5476008897254	44,7285124696045	12,5663564684577	16,3246965141922	20	28	31	23	10	1	11	9	17	16	22	22	279,1	0	704,2	-7
1026	2	1	20	1092,1	1230,2	901,3	1127,5	0	0	0	0	0	2	0	2	14,397274077579	10,1481014890508	9,37154181599865	9,56403481360473	16	20	16	16	12	9	15	28	15	24	18	28	190,8	0	102,7	0
1027	2	1	20	1917,4	3062,4	1346,3	2117,6	1	5	2	8	0	0	0	0	21,5046707933551	12,2950024545879	13,689050459067	17,5942753809139	23	23	18	17	14	24	28	17	15	23	24	18	571,1	-1	944,799999999999	-3
1028	2	1		1533	2286,9	1284,5	1890,5	0	1	0	1	0	1	0	1	9,59458639486762	15,8682629778654	6,63999061454945	12,332063266125	18	17	18	24	14	14	17	14	15	19	19	20	248,5	0	396,4	0
1029	2	1	24	1843,6	3155,6	1292,8	2262,9	0	9	0	14	0	2	0	2	13,2845592651986	13,7703559688385	17,5150895551843	6,43716596083947	20	24	25	19	11	6	11	12	19	21	19	17	550,8	0	892,700000000001	-5
1030	2	1	20	1479,1	2164	1106	2045,8	0	0	0	1	0	0	0	0	15,6068033626671	7,14098110702606	4,29895736874972	11,1218164095332	15	21	19	19	9	9	14	20	10	19	19	19	373,1	0	118,2	-1
1031	2	1	19	1622,6	2549,6	1373,1	2064,6	0	3	0	1	0	3	0	3	11,9818663409836	11,7819136433147	11,3629404346108	16,1624306405763	17	23	12	32	12	13	16	8	17	19	20	18	249,5	0	485	2
1032	2	1	19	1176	1374,2	924	1143,4	0	1	0	1	0	3	0	3	19,0811644465687	20,8588957033132	7,80722458739023	12,7034191052692	18	28	32		12	7	10		12	20	21		252	0	230,8	0
1033	2	1	19	1365,9	2103,6	931,2	1190	1	2	1	15	0	3	0	3	16,6562686139733	19,8687290267537	18,2316983140826	15,5505331282695	24	30	25	29	8	4	14	6	13	16	16	11	434,7	0	913,6	-13
1034	2	1	19	1359,1	1994,2	950,1	1381,3	0	1	0	1	0	2	0	2	9,27164876445498	20,0970188398165	6,14931010182567	10,4442747259727	15	29	24	31	12	6	21	25	17	17	27	23	409	0	612,9	0
1035	2	1	19	1677	3504,4	1186,4	2578,7	0	4	3	5	3	2	3	2	9,07978762806898	18,2870796267956	10,4727775694244	23,4696481883418	20	28	26	29	10	15	14	11	16	21	20	19	490,6	-3	925,700000000001	-1
1036	2	2	28	1699,8	2394,2	1305,1	1964,3	0	0	0	0	0	3	0	3	11,1596332135795	11,4660135759224	8,2271955611372	12,3162646752828	21	23	26	30	5	9	11	10	24	16	20	19	394,7	0	429,9	0
1037	2	1	19	1367,1	1453,3	1095,5	1419,4	2	2	0	0	2	0	2	0	13,875190244848	9,86218746371304	8,61966201091034	12,5761342001448	21	25	26	31	11	9	17	11	25	14	17	15	271,6	2	33,8999999999999	2
1038	2	1	19	1574,7	2780,3	1079,4	2400,2	1	0	0	0	0	0	0	0	12,2912606528239	17,8856850129118	8,55967402604134	12,2000824977486	19	21	21	23	7	10	6	9	18	14	16	15	495,3	1	380,1	0
1039	2	1	20	1737	1839,3	1117,2	1260,6	0	1	1	1	0	1	0	1	16,716481703023	10,7838964130496	5,81249862634314	11,2482773518287	22	29	25	30	8	9	10	11	14	18	16	16	619,799999999999	-1	578,7	0
1040	2	1	18	1764,4	2232,4	1389,2	1615	1	4	3	15	0	4	0	4	10,149266934101	7,97994360965132	6,95163674695976	6,75966408959336	21	22	23	24	17	20	23	26	20	21	24	17	375,2	-2	617,4	-11
1041	2	2	18	1856	2618,4	1197,2	1486,6	0	1	0	3	0	1	0	1	9,46818912976574	20,887095595982	15,8740663477889	11,5893119830514	18	23	24	30	9	13	17	17	18	18	20	20	658,8	0	1131,8	-2
1042	2	1	19	1243,5	1871,5	920	1455,2	2	2	0	3	1	1	1	1	17,8369392386496	9,54808003261426	10,559589761815	13,8674422711205	20	24	17	23	12	23	25	10	14	26	26	19	323,5	2	416,3	-1
1043	2	1	20	1393,2	2533,4	1181,2	1758	0	0	0	1	0	0	0	0	9,64879518237179	12,1158547346679	8,86632817871712	6,41743106992967	16	19	19	22	20	21	16	15	20	23	23	22	212	0	775,4	-1
1044	2	1	19	1881,3	2860,5	1515,7	2474,5	1	7	2	11	0	0	0	0	14,5493016851907	12,2023530605052	9,24393439874353	10,7780569147554	20	24	23	19	12	15	19	15	12	19	24	21	365,6	-1	386	-4
1045	2	2	25	1299,1	1930,1	1023	1345,7	0	2	0	4	0	1	0	1	18,4651120823111	12,8419341216003	17,6051406821005	16,7793226971768	23	30	26	29	6	6	7	8	15	17	16	18	276,1	0	584,4	-2
1046	2	1	19	1296,9	2085	1037,2	1559,2	0	2	0	1	0	1	0	1	7,28817705107027	11,2950290862392	12,2349099446596	12,9226459066726	21	25	23	24	9	10	11	11	14	18	18	16	259,7	0	525,8	1
1047	2	1	19	1588,9	1839,1	1018,5	1167,9	0	1	0	3	0	1	0	1	12,7890442138404	14,0908797183305	11,7703218225423	10,4753371039412	29	30	28	32	7	14	27	14	21	24	24	24	570,4	0	671,2	-2
1048	2	2	19	1429,6	1749,6	1191,7	1360,6	0	3	0	8	0	1	0	1	10,9327101922842	12,4378370783407	13,3311701686918	18,9345761375084	15	29	27	27	8	4	12	13	21	18	21	19	237,9	0	389	-5
1049	2	1	19	1291	1458,5	989,1	1224	0	0	0	0	0	0	0	0	8,55036283431726	10,1156668501053	5,2716402646235	11,9417133697493	16	30	28	31	12	4	11	10	19	18	19	18	301,9	0	234,5	0
1050	2	1	20	1424,3	2732,7	1066,2	1562,9	0	2	0	3	0	0	0	0	7,98180145775986	18,6724019673041	13,9939658545032	16,7484097501191	29	30	30	29	19	12	14	14	15	18	21	22	358,1	0	1169,8	-1
1051	2	1	23	1690,5	3008	1267,3	2029,2	1	2	0	2	0	2	0	2	13,9034709593654	13,1440665694533	9,91396991281455	16,9992710038973	23	29	27	25	9	7	9	8	18	16	16	16	423,2	1	978,8	0
1052	2	1	27	1464,6	2408,5	1158	1833,9	0	2	0	8	0	7	0	7	7,04806539162117	18,1801596782931	7,23730410945958	13,2200952457025	28	27	28	29	15	5	12	13	18	20	22	22	306,6	0	574,6	-6
1053	2	1	23	1390,3	2603,6	959,4	2588,4	0	0	0	7	1	3	1	3	10,1926678013831	13,3471876639729	8,54774294014596	66,7774237014469	21	22	20	24	18	14	22	16	20	21	23	22	430,9	0	15,1999999999998	-7
1054	2	2	19	1377	1481,7	1038,8	1264	0	0	0	0	2	0	2	0	16,326110204429	17,6596243434598	6,58987898164074	8,7395326433873	6	22	21	19	9	6	11	9	17	19	18	17	338,2	0	217,7	0
