# Supplementary material for: On dueling multi-act arithmetic: exploring the dynamics of goal-driven competition on engagement and cognition
Source: Exp Brain Res. 2025 Oct 21;243(11):229. doi: 10.1007/s00221-025-07175-9 (PMC13018036; doi:10.1007/s00221-025-07175-9)
Supplement: Supplementary file 3 — Supplementary file3 (TXT 5 KB) [file 221_2025_7175_MOESM3_ESM.txt]

Description of the data set

This dataset contains experimental data collected from participants who completed an arithmetic task under varying conditions. The primary focus is on understanding the effects of task difficulty and context on cognitive performance, as well as associated emotional states.

-1- Description of the study

Participants were assigned to one of two group conditions based on the variable social context, which had two levels: alone and duel. In the alone condition, participants completed the arithmetic task individually, and in the duel condition, participants performed the task as a two-person arithmetic duel. The dataset includes reaction times (RT), error rates, RT standard deviations (RTSD), and RT coefficients of variation (RTCV) for each condition. Additionally, self-report state measures, including task engagement (TE), distress (DI), and worry (WO), were collected both before and after the tasks.

-2- Experimental Design

This experiment was designed to explore the impact of social context (working alone versus in a duel) and task complexity (easy versus hard arithmetic) on cognitive performance.

The social context was manipulated through two conditions: In Condition A (Alone), participants completed the arithmetic test individually, whereas in Condition B (Duel), participants engaged in a competitive duel against another participant. Participants were assigned to one of two groups: the Baseline Group (AA) and the Duel Group (AB). The Baseline Group (AA) underwent two phases, both of which involved working alone (Alone → Alone). In contrast, the Duel Group (AB) experienced two phases, starting alone and then transitioning to a duel (Alone → Duel).

Task complexity was varied by including arithmetic tasks of two difficulty levels: easy and hard. Easy tasks involved addition problems with a problem size less than 10, while hard tasks involved additions with a problem size greater than 10.

The critical comparison involved contrasting the performance of the AA group with that of the AB group, allowing for an analysis of the effect of introducing a duel after an initial baseline phase where participants worked alone.

-3- Measures

Demographic

Age, gender (1 = 1 female, 2 = 2 male), group


Task Performance Measures

RT_11, RT_12, RT_21, RT_22: These variables represent the reaction time in milliseconds under different conditions, specifically with context and task difficulty. RT_11 corresponds to the reaction time when participants worked alone on easy tasks, while RT_12 refers to the reaction time when participants worked alone on difficult tasks. RT_21 and RT_22 represent the reaction times under duel conditions for easy and difficult tasks, respectively.

EP_11, EP_12, EP_21, EP_22: These variables indicate the error percentage for the corresponding conditions. EP_11 reflects the error rate when participants worked alone on easy tasks, EP_12 for alone on difficult tasks, EP_21 for duel on easy tasks, and EP_22 for duel on difficult tasks.

CO_11, CO_12, CO_21, CO_22: These variables capture the number of commission errors recorded under the different conditions. Given that this was a paper-and-pencil test, the number of times an answer was corrected was simply counted. These occurrences were rare, making this indicator exploratory in nature and interpretation.

CV_11, CV_12, CV_21, CV_22: These variables measure the reaction time coefficient of variation, which reflects the variability in reaction times across the different conditions.

Self-Report Measures

TE_1, TE_2, TE_3, TE_4: These scores reflect task engagement as measured by the Dundee Stress State Questionnaire (DSSQ) and were administered at four different points: before the task (TE_1), immediately after the first task (TE_2), before the second task (TE_3), and after the second task (TE_4).

DI_1, DI_2, DI_3, DI_4: These scores measure the level of distress as assessed by the DSSQ, given at four stages: before the task (DI_1), after the first task (DI_2), before the second task (DI_3), and after the second task (DI_4).

WO_1, WO_2, WO_3, WO_4: These scores assess levels of worry as measured by the DSSQ, administered at the following times: before the task (WO_1), after the first task (WO_2), before the second task (WO_3), and after the second task (WO_4).

Difference Scores

RT_d1, RT_d2: These variables represent the differences in reaction times between easy and hard conditions. They reflect the individual "effect" of the task condition, highlighting the variation in response times between the easy and hard tasks for each participant.

EP_d1, EP_d2: These variables capture the differences in error percentages between easy and hard conditions, representing the "effect" of the task condition specifically on error rates.
